# Supplementary material for: Feasibility of Multimodal Energy-Based Therapy for Pelvic Floor Disorders
Source: Medicina (Kaunas). 2025 Nov 21;61(12):2078. doi: 10.3390/medicina61122078 (PMC12734690; doi:10.3390/medicina61122078)
Supplement: Supplementary file 1 [file medicina-61-02078-s001.zip]

Archive with 1 entries (1 files):
- medicina-3888634-supplementary.pdf
